# Supplementary material for: Critical examination of knowledge to action models and implications for promoting health equity
Source: Int J Equity Health. 2015 May 29;14:49. doi: 10.1186/s12939-015-0178-7 (PMC4460698; doi:10.1186/s12939-015-0178-7)
Supplement: Additional file 1: Table S1. — Description of Each Identified Knowledge to Action Models. Description of data: A tabulated summary of the 48 KTA models identified and evaluated including a brief description of each model. [file 12939_2015_178_MOESM1_ESM.xlsx]

## Sheet: Additional File 1 - Table 2 Exa
Table S1. Description of Each Identified Knowledge to Action Model
Model or Framework	General Description
Knowledge Brokering Frameworks (1997) [21]	These authors propose three frameworks for considering “knowledge brokering”:
	1) The Knowledge System Framework refers to how knowledge is created, diffused, and used within a country and the role played by various institutions, interactions among institutions, and how the various processes can be strengthened;
	2) The Transactional Framework focuses on the interface between organizations that are "creators" of knowledge and organizations that are "users" of knowledge in a particular context; and
	3) The Social Change Framework relates to activities that enhance access to knowledge within a society that may directly or indirectly lead to positive social outcomes (e.g. important changes in power relationships, social roles or human rights).
A Model for Knowledge Translation and Exchange with Northern Aboriginal Communities (2010) [25]	This model for knowledge translation and exchange is grounded in:
	1) establishing partnerships and trust with the communities;
	2) using trained community field workers/ researchers for all stages of research planning, data collection, analysis, interpretation, and dissemination;
	3) holding regular workshops for all members of the research team;
	4) making a commitment to return the research results to the participants and communities first, for verification and validation;
	5) translating the research results for government decision makers so that they might be used to inform policy and practice.
A Framework for Research Transfer (2005) [22]	The framework presents three major stages in moving research findings toward utilization, which are:
	1) Knowledge creation and distillation;
	2) Diffusion and dissemination, including developing partnerships with knowledge brokers and connector organizations; and
	3) End user adoption, implementation, and institutionalization. The authors describe the development of “intervention packages” as guidelines, information materials, training, and other implementation aids.
	End users must have a change leader and team. Intervention tools need to be adapted to local needs and fit the organizational context.
Joint Venture Model of Knowledge Utilization (2006) [23]	This model focuses on the interactions among individuals, organizations, and the social environment. It includes the factors that influence health care knowledge utilization, notably: leadership, emotional intelligence, “the person”, “the message”, the working environment, the socio-political environment, and the outcomes.
Translational Research Framework to Address Health Disparities (2008) [24]	This framework involves two conceptual models.
	The first illustrates a framework for advancing health disparities research in three sequential phases:
	1) detecting disparities;
	2) examining their causes and developing interventions; and
	3) implementing those interventions and monitoring outcomes specific to health disparities.
	The second model outlines phase one as the transition from “bench” to “bedside” and phase two as the transition from “bedside” to “community and public health practice”. It connects biomedical research to public health research to clinical research and the resulting impacts of real-world applications of research findings and community health intervention.
Ecohealth Model Applied to Translate Knowledge (2012) [26]	The Ecohealth Model emphasizes context and places human health at the centre of environmental factors, economic factors, and community aspirations. Applying this model to knowledge translation involves three participating groups: researchers and other specialists, community members, and decision-makers. The model is built on the pillars of transdisciplinary practice, participation and equity.
Locally Based Research Transfer Model (1999) [35]	The starting point for locally-based research transfer is awareness of the needs of both agencies and researchers. The second stage is communication between the groups. The third stage is interaction with integrated knowledge and skills from both parties for mutual benefit. Interaction is the end point in the evolution of an effective research transfer process.
User-Context Framework for Knowledge Translation (2003) [36]	This model consists of five domains:
	1) the user group and the context in which the population operates;
	2) the message or related issue that is to be translated;
	3) the characteristics of the research (i.e. What research evidence already exists? Or, how familiar is the target audience with topic?);
	4) the researcher-user relationship; and
	5) the actual knowledge translation strategy used.
Promoting Action on Research Implementation in Health Services (PARIHS) Framework (2004) [37]	The PARIHS framework presents successful research implementation as a function of the relationships among evidence, context, and facilitation. The framework considers these elements to have a dynamic and simultaneous relationship. The three elements are each positioned on a high to low continuum and include sub-elements such as local data, the patient experience, culture, leadership, purpose, and…
Equity-Oriented Knowledge Translation Framework (2006) [38]	The framework builds on the knowledge translation component of the Community Equity-Effectiveness Loop (Tugwell P, de Savigny D, Hawker G, Robinson V. Applying Clinical Epidemiological Methods to Health Equity: the Equity Effectiveness Loop. BMJ .2006; 332:358-61). It is grounded in the concept of health equity and is a cascade of knowledge translation related activities including: the assessment…
The Knowledge Value Chain (2006) [39]	The knowledge value chain has three levels: tactical (the tactics and tools), operational (the functions and activities), and strategic (the strategies used). The knowledge value chain is based on the management of five dyadic capabilities: mapping and acquisition, creation and destruction, integration and sharing/transfer, replication and protection, and performance and innovation. Knowledge is …
Model for Large-Scale Knowledge Translation (2008) [40]	The approach has five key components: A focus on systems (how we organize work) rather than care of individual patients; Engagement of local interdisciplinary teams to assume ownership of the improvement project; creation of centralized support for the technical work; Encouraging local adaptation of the intervention; Creating a collaborative culture within the local unit and larger system. The mo…
	1) summarize the evidence,
	2) identify local barriers to implementation,
	3) measure performance and;
	4) ensure all patients receive intervention (Engage, Educate, Execute, Evaluate, Endure and Extend).
Ottawa Model of Research Use (1998) [41]	The Ottawa Model of Research Use (OMRU) provides a framework to assess, monitor, and evaluate knowledge translation strategies. It begins with an assessment of the attributes and process of innovation/knowledge, then an assessment of the barriers and supports to knowledge use, and then understanding and evaluating the outcomes. The developers indicate that this model may be particularly relevant …
CHSRF Model of Knowledge Transfer and Exchange (2000) [42]	The CHSRF Model concentrates on the relationships between decision makers, research funders, researchers, and knowledge purveyors. It emphasizes three things:
	1) Translating evidence into decision making involves many steps and there is no direct linkage between researchers and decision makers;
	2) Each step requires good relationships and communication among the four different groups in the health sector; and
	3) Any “weak links in the chain” have the ability to interrupt the ideal flow of research into decision making. The knowledge exchange self-assessment tool for organizations focuses on acquiring evidence, assessing evidence, adapting the format of the evidence, and applying the evidence in decision making.
	The CHSRF model of knowledge transfer and exchange model has been subsequently discussed within the User-Context Framework for Knowledge Translation proposed by Jacobson, Butterill and Goering (2003) [#19 in this review].
Replicating Effective Programs Framework (2007) [43]	This framework includes four phases, which are:
	1) pre-conditions (e.g., identifying need, target population, and suitable intervention),
	2) pre-implementation (e.g., intervention packaging and community input),
	3) implementation (e.g., package dissemination, training, technical assistance, and evaluation); and
	4) maintenance and evolution (e.g., preparing the intervention for sustainability).
The Sticky Knowledge Framework (2007) [44]	The sticky knowledge model identifies the factors influencing knowledge diffusion in the context of primary care. These are: causal ambiguity, unproven knowledge, motivation of source, credibility of source, recipient motivation, recipient absorptive capacity, recipient retentive capacity, barren organizational context, and the arduous relationship between source and recipient.
	It relates “stickiness” to stages of transferring practice in:
	1) Initiation Stickiness;
	2) Implementation Stickiness;
	3) Ramp-up Stickiness; and
	4) Integration Stickiness.
Tehran University of Medical Sciences (TUMS) Knowledge Translation Model (2008) [45]	This model includes five main domains, which are:
	1) knowledge creation,
	2) knowledge transfer,
	3) research utilization,
	4) question transfer; and
	5) context of organization.
	There is a push component from knowledge producers and pull side from knowledge users and this is all couched within a process of exchange.
Collaborative Model for Knowledge Translation Between Research and Practice Settings (2008) [46]	The model is a non-linear cyclical representation of the knowledge translation as a process of data synthesis, data collection, and data analysis. It focuses on the relationship between researchers and practitioners and describes the knowledge translation cycle in six basic “benchmarks.” The benchmarks are:
	1) Research question;
	2) Share emerging findings in “real time”;
	3)Refine research question;
	4) Develop and implement knowledge translation initiatives;
	5)“Just in time” teaching and action plans; and
	6)Transformative practice.
Knowledge Translation as part of the Research Cycle Model (2004) [19]	The model reflects a belief that knowledge translation should be an iterative, multi-dimensional process that is integral to all parts of the research cycle including:
	1) the interactions that take place between knowledge producers and users;
	2) the activities associated with conducting the research;
	3) the ability to contextualize research findings against the background of other knowledge and socio-cultural norms;
	4) the act of catering reports and publishing in plain language;
	5) the ability to inform action and decision making; and
	6) the ability to influence subsequent rounds of research.
	This model has been subsequently developed and articulated further as the Knowledge to Action Process Model, 2006 [#30 in this review].
Conceptual Model for Considering the Determinants of Diffusion, Dissemination, and Implementation (2004) [47]	The model’s main components are the innovation, adaptation by individuals, assimilation by the system (including system antecedents for innovation and system readiness for innovation), diffusion and dissemination, implementation and routinization.
Model of Strategic Change (2007) [48]	This theoretical framework has three overarching dimensions of strategic change: the context, the content, and the process. The “why” of strategic change is relevant to context, the “what” of strategic change is related to content, and the “how” is significant to process. The model also identifies the signs and symptoms of receptivity in the health care system.
The Trinity Evidence- Based Practice Model (2007) [49]	This is a model for evidence-based practice (EBP) that is based on strategic and organizational change theory. The goal is to promote uptake and adoption of new knowledge. Using the metaphor of a growing tree the authors describe many components of leadership (the sun); barriers to EBP such as the lack of autonomy, the lack of confidence (the clouds); education (water); quality research (the root…
Advancing Research and Clinical Practice through Close Collaboration (ARCC) Model of Evidence-Based Practice in Nursing and Healthcare (2005) [50]	The ARCC Model outlines sequential stages of knowledge transfer, which are:
	1) Assessment of organizational and culture readiness for evidence-based practice (EBP);
	2) Identification of strengths and major barriers to EBP implementation;
	3) Development and use of EBP mentors (typically advanced practice nurses or clinicians with in-depth knowledge of EBP); and
	4) Increased EBP implementation and better outcomes.
Knowledge to Action Process Model (2006) [9]	The concept that research or knowledge has to be put into action is emphasized. The action cycle consists of identifying the problem, reviewing and selecting knowledge, adapting knowledge to local context, assessing barriers to knowledge use, selecting, tailoring, implementing interventions, monitoring knowledge use, evaluating outcomes, and sustaining knowledge use.
Practical, Robust Implementation and Sustainability Model (PRISM) (2008) [20]	PRISM is a comprehensive model that examines different perspectives of the intervention and different characteristics of the recipients of the intervention. The model considers how the intervention design; the external environment, the implementation and sustainability infrastructure; and the recipients influence program adoption, implementation, and maintenance. It draws from the RE-AIM framewor…
Framework for Transferring Knowledge into Action (2009) [51]	The framework for transferring knowledge into action identifies five common components of the knowledge transfer process:
	1) problem identification and communication;
	2) knowledge/research development and selection;
	3) analysis of context;
	4) knowledge transfer activities or interventions; and
	(5) knowledge/ research utilization.
	The study establishes an arrangement of the components into linear processes, cyclical processes, and dynamic multidirectional processes. The framework shows a multi-directional set of interactions occurring simultaneously, in any given order and at multiple times.
Four Levels of Knowledge Utilization (1991) [52]	Four levels of knowledge utilization are explained. At its most basic (level one), knowledge utilization includes dissemination activities such as information clearinghouses. At its most sophisticated (level four), knowledge utilization includes an “integrated system for knowledge translation”, which is described as a “master plan” for a knowledge utilization system that is integrated into specif…
ACE Star Model of Knowledge Transformation (2004) [53]	This model consists of five stages, which are:
	1) Discovery: Generating knowledge
	2) Evidence Summary;
	3) Translation: Transformation of evidence into practice;
	4) Integration: Implementation of innovations ; and
	5) Evaluation: Evidence-based quality improvement of health care.
Pathman-PRECEDE Model for Knowledge translation (2003) [54]	Interventions can predispose, enable, and reinforce. Interventions must align with the perspective of the target audience (whether it is the general public, the patient, a policy maker or others). Knowledge translation will differ whether the target audience in a stage of awareness, agreement, adoption, or adherence.
Framework for Translating Evidence into Action (2005) [55]	The framework is made up of five key policy and program issues. These are:
	1) Building a case for action;
	2) Identifying contributing factors and points of intervention;
	3) Defining the opportunities for action;
	4) Evaluating potential interventions; and
	5) Selecting a portfolio of specific policies, programs, and actions.
Diffusion of Innovations Model (1962) [56]	Diffusion is the spread of ideas and innovations throughout systems. When used in the sense of knowledge translation, the application and use of knowledge will differ by type of users and by the user’s respective needs and incentives.
Two-Communities or Two-Cultures Model (1979) [57]	This model conceptualizes the different worlds in which researchers and decision makers work and emphasizes principles of intercultural understanding.
Framework for Changing Implementation Behavior (1999) [58]	This is a five-stage framework for the use of research evidence and changing practice. It is based on experiences from a comprehensive program on implementing evidence-based clinical guidelines in primary care. The stages include:
	1) development of a concrete proposal for change;
	2) analysis of the target setting and group to identify obstacles to change;
	3) linking interventions to needs, facilitators, and obstacles to change;
	4) development of an implementation plan; and
	5) monitoring the progress of the implementation.
Technology Transfer Model (2000) [59]	There are three major phases of activity in this model: pre-implementation, implementation, and maintenance and evolution. Pre-implementation involves identifying interventions and preparing for implementation. Implementation entails applying the interventions and conducting evaluations. The final phase is necessary to continue to develop support for the intervention and to assess if any adjustme…
Model of Research Utilization (2001) [60]	External contexts as well as internal processes influence the transfer of knowledge. It relies on knowledge “pull” from individuals and organizations and assumes that users are more knowledge, rather than rules, oriented.
Five-Point Knowledge Translation Framework (2003) [61]	This framework for knowledge translation articulated the five points of focus, which are the:
	1) message;
	2) target audience;
	3) messenger;
	4) actual KT process and support system; and
	5) evaluation.
Reach, Efficacy or Effectiveness, Adoption, Implementation, Maintenance RE-AIM (2004) [62]	The RE-AIM framework is designed to enhance the quality, speed, and public health impact of efforts to translate research into practice in five steps, which are:
	1) Reach the intended target population;
	2) Effectiveness or efficacy;
	3) Adoption by target settings or institutions;
	4) Implementation and consistency of delivery of intervention; and
	5) Maintenance of intervention effects in individuals and settings over time.
Outcomes-Focused Knowledge Translation Intervention Framework (2007) [63]	Outcomes-focused knowledge translation involves four components, these are:
	1) patient outcomes measurement and real-time feedback about outcomes achievement;
	2) best-practice guidelines, embedded in decision support tools that deliver key
	messages in response to patient assessment data; and
	3) clarification of patients’ preferences for care, and;
	4) facilitation by advanced practice nurses and practice leaders.
Stages of Research Utilization Model (2007) [64]	The concept of linking systems by connecting the resource system to the user system is central to this model. The model is described in the following stages:
	Stage 0: Research Development
	Stage 1: Dissemination
	Stage 2: Intent to Adopt
	Stage 3a: Implementation
	Stage 3b: Adaptation
	Stage 4: Institutionalization
	Stage 5: Diffusion and Replication
Interactive Systems Framework for Dissemination and Implementation (2008) [65]	The framework consists of three systems: the Prevention Synthesis and Translation System (to distill information about innovations and prepare them for implementation by end users), the Prevention Support System (supporting the work of those who will put the innovations into practice), and the Prevention Delivery System (the implementation of innovations in the field).
Iowa Model of Evidence-Based Practice (2001) [66]	In this model, the knowledge seeker is triggered by practical experiences. Evidence-based practice relies on knowledge “pull” by clinicians so that evidence is used in practice to solve problems that cannot be solved by existing knowledge.
Six Knowledge Utilization Models (1979) [67]	The author proposes six knowledge (research) utilization models or scenarios where research knowledge is used due to different motivations and underpinnings: the knowledge model, the problem-solving model, an interactive model, a political model, an enlightenment model, and a tactical model.
Measuring Knowledge Utilization Model (1997) [68]	Knowledge utilization is conceptualized as a process that occurs gradually over an extended period of time. This process consists of information pickup, information processing, and information application. Depending upon the individual and/or organization, this process can take a long or short period of time. There may be several variations within each of these stages or steps.
Research Utilization Model (1999) [69]	The Research Utilization Model is composed of six steps for change to evidence-based practice.
	Step 1: is to assess the need for change in practice.
	Step 2: is to link the problem with interventions and outcomes.
	Step 3: is to synthesize the best evidence.
	Step 4: is to design a change in practice.
	Step 5: is to implement and evaluate the change in practice. Step 6: is to describe integrating and maintaining that change.
Framework for Research Dissemination and Utilization (2002) [70]	The framework is depicted in the form of a linear pathway of the innovation adoption process. It begins at knowledge, moves to persuasion, then to a decision, implementation, and confirmation. It shows that the process of the adoption of research evidence in the health-care field is influenced by a variety of characteristics as progression from the knowledge stage to the confirmation stage occurs.
Translational Framework for Public Health Research (2009) [71]	This framework is a non-linear pathway. It defines the endpoint as population health improvement, which relates to changes in health-related behavior or other risk factors (in the shorter term), and wellbeing or quality of life, or ‘hard’ morbidity or mortality endpoints (in the longer term). This implies a need for a feedback loop. The feedback loop involves evidence synthesis, knowledge transla…
A Model for Evidence-Based Practice Implementation (2011) [72]	This is a four-phase model of the evidence-based implementation process for public sector services. The model includes exploration, adoption/preparation, implementation, and sustainment. It highlights features of the inner and outer contexts of organizations of public sector service systems and how these impact implementation. This model builds on a series of evidence-based practice studies, some…
Knowledge Translation within a Communication System Paradigm (1978) [73]	Knowledge translation is presented as one of six nested functions, activities or processes within a larger communication system paradigm of knowledge production, management, translation, product development, product dissemination, and product adoption or utilization.
